# Supplementary material for: A Polyzwitterionic@MOF Hydrogel with Exceptionally High Water Vapor Uptake for Efficient Atmospheric Water Harvesting
Source: Molecules. 2024 Apr 18;29(8):1851. doi: 10.3390/molecules29081851 (PMC11054390; doi:10.3390/molecules29081851)
Supplement: Supplementary file 1 [file molecules-29-01851-s001.zip]

Archive with 1 entries (1 files):
- molecules-2875853-supplementary.pdf
